# Supplementary material for: Understanding disparities in cancer prognosis: An extension of mediation analysis to the relative survival framework
Source: Biom J. 2020 Dec 14;63(2):341–53. doi: 10.1002/bimj.201900355 (PMC7898837; doi:10.1002/bimj.201900355)
Supplement: Supplementary file 2 — Supporting Information [file BIMJ-63-341-s001.zip]

Archive with 11 entries (8 files):
- Code_and_Data/
- Code_and_Data/Data/
- Code_and_Data/Data/colonsim.dta
- Code_and_Data/Data/popmort.dta
- Code_and_Data/Do/
- Code_and_Data/Do/Figure2.do
- Code_and_Data/Do/Figure3.do
- Code_and_Data/Do/Figure4.do
- Code_and_Data/Do/Figure5.do
- Code_and_Data/Do/Table1.do
- Code_and_Data/README.txt
