# Supplementary material for: Understanding disparities in cancer prognosis: An extension of mediation analysis to the relative survival framework
Source: Biom J. 2020 Dec 14;63(2):341–53. doi: 10.1002/bimj.201900355 (PMC7898837; doi:10.1002/bimj.201900355)
Supplement: Supplementary file 2 — Supporting Information [file BIMJ-63-341-s001.zip › Code_and_Data/Do/Figure2.do]

//The colon cancer data of the illustrative example is only available upon request from Public Health England. In order to demonstrate how the software can be utilised to obtain the estimates of interest, we simulated data based on the colon cancer data (colonsim.dta). Given that this is a simulated dataset, the estimates are expected to differ to the ones reported in the paper.
//This do file includes code on how to obtain standardized estimates of relative survival by years since diagnosis and stage at diagnosis for the least and most deprived groups using the simulated dataset (similar to the example in Section 4 of the paper).
//It also includes code on how to obtain Figure 2.
//A population lifetable with the expected mortality rates stratified by sex, year, age and deprivation is required for this analysis. The data for producing pomort.dta is available at the Office for National Statistics web-site: https://www.ons.gov.uk/peoplepopulationandcommunity/healthandsocialcare/conditionsanddiseases/datasets/cancersurvivalsmoothedlifetables 
//For the predictions, the command standsurv is required and this can be downloaded within Stata using: net from https://www.pclambert.net/downloads/standsurv 
//Commands stpm2 and rcsgen are also required and these can be installed within Stata using the following commands:
capture ssc install stpm2 //Fits flexible parametric survival models (so called Royston-Parmar models)
capture ssc install rcsgen //Generates restricted cubic splines and derivatives


//Load simulated colon cancer data
use colonsim.dta, clear

//Generate dummy variables for stage
tab dep, gen(dep)
rename dep2 dep5
tab stage, gen(stage)

//Declare survival data
stset t,  failure(dead==1)  id(id) exit(time 3)

//Merge in expected survival using the population lifetable titled popmort.dta
capture drop _merge		
gen _age = min(int(agediag+_t),99)
gen _year = min(floor(yeardiag + _t),2016)
sort sex  _year  _age dep
merge  m:1 sex  _year  _age dep  using  popmort.dta, keep(match master) keepusing(rate)
sort id

//Cluster patients in the extremes together to avoid convergence issues. These patients will have the same relative survival but we still allow the expected mortality rates to vary
capture drop _merge		
capture drop ageadj
_pctile agediag , per(2)
local age_cutoff_low `r(r1)'
di "`age_cutoff_low'"
gen ageadj = cond(agediag<`age_cutoff_low',`age_cutoff_low',agediag)
_pctile agediag , per(98)
local age_cutoff_high `r(r1)'
replace ageadj = cond(ageadj>`age_cutoff_high',`age_cutoff_high',ageadj)
//Generate splines for age
rcsgen ageadj, df(3) gen(rcsa) orthog
local ageknots `r(knots)'
matrix R = r(R)
matrix list R

//Generate interaction terms
forvalues i = 2/4 {
	foreach j in 1 5 {			
		gen stage`i'dep`j'=stage`i'*dep`j'
	}				
}

//Generate time variable for predictions
range tt 0 3 200

//Fit the survival model by incorporating the expected mortality rates using option bhaz(rate)
stpm2 dep5 rcsa* sex stage2 stage3 stage4 stage?dep5,  df(5) tvc(rcsa* dep5 stage2 stage3 stage4) dftvc(3) scale(h)  bhaz(rate)  


//Estimates of standardised relative survival by stage for the least deprived
standsurv , at(dep5 0 stage2 0  stage3 0 stage4 0 stage2dep5 0 stage3dep5 0 stage4dep5 0) timevar(tt) atvars(surv_1_dep1) 
standsurv , at(dep5 0 stage2 1  stage3 0 stage4 0 stage2dep5 0 stage3dep5 0 stage4dep5 0) timevar(tt) atvars(surv_2_dep1) 
standsurv , at(dep5 0 stage2 0  stage3 1 stage4 0 stage2dep5 0 stage3dep5 0 stage4dep5 0) timevar(tt) atvars(surv_3_dep1) 
standsurv , at(dep5 0 stage2 0  stage3 0 stage4 1 stage2dep5 0 stage3dep5 0 stage4dep5 0) timevar(tt) atvars(surv_4_dep1) 

//Estimates of standardised relative survival by stage for the most deprived
standsurv , at(dep5 1 stage2 0  stage3 0 stage4 0 stage2dep5=stage2 stage3dep5=stage3 stage4dep5=stage4) timevar(tt) atvars(surv_1_dep5) 
standsurv , at(dep5 1 stage2 1  stage3 0 stage4 0 stage2dep5=stage2 stage3dep5=stage3 stage4dep5=stage4) timevar(tt) atvars(surv_2_dep5) 
standsurv , at(dep5 1 stage2 0  stage3 1 stage4 0 stage2dep5=stage2 stage3dep5=stage3 stage4dep5=stage4) timevar(tt) atvars(surv_3_dep5) 
standsurv , at(dep5 1 stage2 0  stage3 0 stage4 1 stage2dep5=stage2 stage3dep5=stage3 stage4dep5=stage4) timevar(tt) atvars(surv_4_dep5) 

//Figure 2
twoway (line surv_?_dep1 tt, lcolor(black...) lpattern(solid dash longdash_dot shortdash)) ///
	(line surv_?_dep5 tt, lcolor(gs11...) lpattern(solid dash longdash_dot shortdash)) , ///
	ytitle("Standardised relative survival") ///
	xtitle("Years since diagnosis") ///
	legend(order(1 "Stage I" 2 "Stage II" 3 "Stage III" 4 "Stage IV") rows(4) ring(0) pos(7) size(small)region(lcolor(white)) symxsize(*0.7) colgap(2.5) rowgap(0.2)) ///
	ylabel(0.0 0.2 0.4 0.6 0.8 1.0,angle(h) format(%9.1f))  ///
	graphregion(color(white)) 
