# Supplementary material for: Understanding disparities in cancer prognosis: An extension of mediation analysis to the relative survival framework
Source: Biom J. 2020 Dec 14;63(2):341–53. doi: 10.1002/bimj.201900355 (PMC7898837; doi:10.1002/bimj.201900355)
Supplement: Supplementary file 2 — Supporting Information [file BIMJ-63-341-s001.zip › Code_and_Data/Do/Figure4.do]

//The colon cancer data of the illustrative example is only available upon request from Public Health England. In order to demonstrate how the software can be utilised to obtain the estimates of interest, we simulated data based on the colon cancer data (colonsim.dta). Given that this is a simulated dataset, the estimates are expected to differ to the ones reported in the paper.
//This do file includes code on how to obtain the natural direct (NDE) and indirect (NIE) effects in a real-world setting (where both the cancer of interest and other causes of death are present) using the simulated dataset (similar to the example in Section 4 of the paper).
//It also includes code on how to obtain Figure 4.
//A population lifetable with the expected mortality rates stratified by sex, year, age and deprivation is required for this analysis. The data for producing pomort.dta is available at the Office for National Statistics web-site: https://www.ons.gov.uk/peoplepopulationandcommunity/healthandsocialcare/conditionsanddiseases/datasets/cancersurvivalsmoothedlifetables 
//For the predictions, the command standsurv is required and this can be downloaded within Stata using: net from https://www.pclambert.net/downloads/standsurv 
//Commands stpm2 and rcsgen are also required and these can be installed within Stata using the following commands:
capture ssc install stpm2 //Fits flexible parametric survival models (so called Royston-Parmar models)
capture ssc install rcsgen //Generates restricted cubic splines and derivatives


//Load simulated colon cancer data
use colonsim.dta, clear

//Generate dummy variables for stage
tab dep, gen(dep)
rename dep2 dep5
tab stage, gen(stage)

//Declare survival data
stset t,  failure(dead==1)  id(id) exit(time 3)

//Merge in expected survival using the population lifetable titled popmort.dta
capture drop _merge		
gen _age = min(int(agediag+_t),99)
gen _year = min(floor(yeardiag + _t),2016)
sort sex  _year  _age dep
merge  m:1 sex  _year  _age dep  using  popmort.dta, keep(match master) keepusing(rate)
sort id

//Cluster patients in the extremes together to avoid convergence issues. These patients will have the same relative survival but we still allow the expected mortality rates to vary
capture drop _merge		
capture drop ageadj
_pctile agediag , per(2)
local age_cutoff_low `r(r1)'
di "`age_cutoff_low'"
gen ageadj = cond(agediag<`age_cutoff_low',`age_cutoff_low',agediag)
_pctile agediag , per(98)
local age_cutoff_high `r(r1)'
replace ageadj = cond(ageadj>`age_cutoff_high',`age_cutoff_high',ageadj)
//Generate splines for age
rcsgen ageadj, df(3) gen(rcsa) orthog
local ageknots `r(knots)'
matrix R = r(R)
matrix list R

//Generate interaction terms
forvalues i = 2/4 {
	foreach j in 1 5 {			
		gen stage`i'dep`j'=stage`i'*dep`j'
	}				
}

//Generate time variable for predictions
range tt 0 3 50

******Step 1.  Fit a parametric relative survival model for the time-to event outcome including the exposure (dep), mediator(stage2-stage4), potential confounders (sex, rcsa*) and appropriate interactions (stage?dep5) and time-dependent effects (tvc(rcsa* dep5 stage2 stage3 stage4)).

//Fit the survival model by incorporating the expected mortality rates using option bhaz(rate)
stpm2 dep5 rcsa* sex stage2 stage3 stage4 stage?dep5,  df(5) tvc(rcsa* dep5 stage2 stage3 stage4) dftvc(3) scale(h)  bhaz(rate)  
//Store the model parameters  
estimates store surv
//Store the coefficient vector and  the variance–covariance matrix 
matrix bsurv = e(b)
matrix VVVsurv= e(V)
matrix list bsurv

******Step 2. Fit a model for the mediator including the exposure and confounders 

//Mediator model
//Fit a multinomial regression model for the most deprived
mlogit stage rcsa* sex if dep5==1
//Store the model parameters  
estimates store ph1
//Store the coefficient vector and  the variance–covariance matrix 
matrix b1 = e(b)
matrix VVV1= e(V)
matrix list b1

//Fit a multinomial regression model for the least deprived
mlogit stage rcsa* sex if dep5==0
//Store the model parameters  
estimates store ph0
//Store the coefficient vector and  the variance–covariance matrix 
matrix b0 = e(b)
matrix VVV0= e(V)
matrix list b0


****Step 3. For each individual in the study population obtain predictions for the probability of being in a specific level of the mediator at each level of the exposure 

//POINT ESTIMATES//
//For the least deprived
estimates restore ph0
gen tmpdep = dep5
replace dep5 = 0
predict p01 p02 p03 p04
replace dep5 = tmpdep
drop tmpdep
//For the most deprived
estimates restore ph1
capture drop tmpdep
gen tmpdep = dep5
replace dep5 = 1
predict p11 p12 p13 p14
replace dep5 = tmpdep
drop tmpdep

****Step 4. Obtain predictions of the standardised relative survival functions at each level of the exposure using the predictions of Step 3 as weights. Contrasts of these predictions can be formed to obtain the NDE and NIE 

estimates restore surv

//Total difference in all-cause probabilities of death
//Here each at() option refers to a specific level of the exposure and a specific stage at diagnosis. All the at() options are then combined to form the contrast of interest, indicated by the lincom() option. 
//In this example, 8 at() options are used. This is because there are 2 deprivation groups with 4 stage at diagnosis each.
//The option atindweights() is used to set the mediator distribution to that of the exposed or the unexposed group. 
//This is done, by applying the weights of Step 3.
//By using options at(.) we allow each patient to keep their observed expected survival as opposed to at(dep 5) that would set everyone’s deprivation status to that of the exposed group and would therefore also apply the expected mortality rates of the exposed to everyone.
//The expected mortality is incorporated using the option expsurv()
capture drop _at*
standsurv, timevar(tt) failure  ///
	verbose ///
	at1(dep5 1 stage2 0 stage3 0 stage4 0 stage2dep5 0 stage3dep5 0 stage4dep5 0, atindweights(p11)) ///
	at2(dep5 1 stage2 1 stage3 0 stage4 0 stage2dep5 1 stage3dep5 0 stage4dep5 0, atindweights(p12)) ///
	at3(dep5 1 stage2 0 stage3 1 stage4 0 stage2dep5 0 stage3dep5 1 stage4dep5 0, atindweights(p13)) ///
	at4(dep5 1 stage2 0 stage3 0 stage4 1 stage2dep5 0 stage3dep5 0 stage4dep5 1, atindweights(p14)) ///
	at5(dep5 0 stage2 0 stage3 0 stage4 0 stage2dep5 0 stage3dep5 0 stage4dep5 0, atindweights(p01)) ///
	at6(dep5 0 stage2 1 stage3 0 stage4 0 stage2dep5 0 stage3dep5 0 stage4dep5 0, atindweights(p02)) ///
	at7(dep5 0 stage2 0 stage3 1 stage4 0 stage2dep5 0 stage3dep5 0 stage4dep5 0, atindweights(p03)) ///
	at8(dep5 0 stage2 0 stage3 0 stage4 1 stage2dep5 0 stage3dep5 0 stage4dep5 0, atindweights(p04)) ///
	lincom(1 1 1 1 -1 -1 -1 -1) lincomvar(tce_PE) ///
	expsurv(using(popmort.dta) ///
		datediag(datediag)            ///
		agediag(agediag)        ///
		pmrate(rate)			///
		pmage(_age)				///
		pmyear(_year)            ///
		pmother(dep sex)	    ///
		at1(.)				    ///
		at2(.)                  ///
		at3(.)				    ///
		at4(.)                  ///
		at5(.)				    ///
		at6(.)                  ///
		at7(.)				    ///
		at8(.)) 

// NDE
capture drop _at*
standsurv, failure timevar(tt)   ///
	verbose ///
	at1(dep5 1 stage2 0 stage3 0 stage4 0 stage2dep5 0 stage3dep5 0 stage4dep5 0, atindweights(p01)) ///
	at2(dep5 1 stage2 1 stage3 0 stage4 0 stage2dep5 1 stage3dep5 0 stage4dep5 0, atindweights(p02)) ///
	at3(dep5 1 stage2 0 stage3 1 stage4 0 stage2dep5 0 stage3dep5 1 stage4dep5 0, atindweights(p03)) ///
	at4(dep5 1 stage2 0 stage3 0 stage4 1 stage2dep5 0 stage3dep5 0 stage4dep5 1, atindweights(p04)) ///
	at5(dep5 0 stage2 0 stage3 0 stage4 0 stage2dep5 0 stage3dep5 0 stage4dep5 0, atindweights(p01)) ///
	at6(dep5 0 stage2 1 stage3 0 stage4 0 stage2dep5 0 stage3dep5 0 stage4dep5 0, atindweights(p02)) ///
	at7(dep5 0 stage2 0 stage3 1 stage4 0 stage2dep5 0 stage3dep5 0 stage4dep5 0, atindweights(p03)) ///
	at8(dep5 0 stage2 0 stage3 0 stage4 1 stage2dep5 0 stage3dep5 0 stage4dep5 0, atindweights(p04)) ///
	lincom(1 1 1 1 -1 -1 -1 -1) lincomvar(tde_PE) ///
	expsurv(using(popmort.dta)     ///
		datediag(datediag)               ///
		agediag(agediag)           ///
		pmrate(rate)			   ///
		pmage(_age)				   ///
		pmyear(_year)               ///
		pmother(dep sex)		   ///
		at1(.)				    ///
		at2(.)                  ///
		at3(.)				    ///
		at4(.)                  ///
		at5(.)				    ///
		at6(.)                  ///
		at7(.)				    ///
		at8(.)) 


// NIE
capture drop _at*
standsurv, failure timevar(tt)   ///
	verbose ///
	at1(dep5 1 stage2 0 stage3 0 stage4 0 stage2dep5 0 stage3dep5 0 stage4dep5 0, atindweights(p11)) ///
	at2(dep5 1 stage2 1 stage3 0 stage4 0 stage2dep5 1 stage3dep5 0 stage4dep5 0, atindweights(p12)) ///
	at3(dep5 1 stage2 0 stage3 1 stage4 0 stage2dep5 0 stage3dep5 1 stage4dep5 0, atindweights(p13)) ///
	at4(dep5 1 stage2 0 stage3 0 stage4 1 stage2dep5 0 stage3dep5 0 stage4dep5 1, atindweights(p14)) ///
	at5(dep5 1 stage2 0 stage3 0 stage4 0 stage2dep5 0 stage3dep5 0 stage4dep5 0, atindweights(p01)) ///
	at6(dep5 1 stage2 1 stage3 0 stage4 0 stage2dep5 1 stage3dep5 0 stage4dep5 0, atindweights(p02)) ///
	at7(dep5 1 stage2 0 stage3 1 stage4 0 stage2dep5 0 stage3dep5 1 stage4dep5 0, atindweights(p03)) ///
	at8(dep5 1 stage2 0 stage3 0 stage4 1 stage2dep5 0 stage3dep5 0 stage4dep5 1, atindweights(p04)) ///
	lincom(1 1 1 1 -1 -1 -1 -1) lincomvar(tie_PE)  ///
	expsurv(using(popmort.dta)     ///
		datediag(datediag)               ///
		agediag(agediag)           ///
		pmrate(rate)			   ///
		pmage(_age)				   ///
		pmyear(_year)               ///
		pmother(dep sex)		   ///
		at1(.)				    ///
		at2(.)                  ///
		at3(.)				    ///
		at4(.)                  ///
		at5(.)				    ///
		at6(.)                  ///
		at7(.)				    ///
		at8(.)) 


*****Step 5.  For the confidence intervals, repeat from Step 3 for m times while performing parametric bootstrap for the parameter estimates for both models. 
//CONFIDENCE INTERVALS//

global tcelist
global tielist
global tdelist

set seed 5693454

//Repreat this m times
global m 500
forvalues i = 1/$m {

	//Weights for the least deprived by drawing the model parameters from a multivariate normal distribution
	preserve
	estimates restore ph0
	matrix b0 = e(b)
	matrix VVV0= e(V)    
	drawnorm b1_rcsa1 b1_rcsa2 b1_rcsa3 b1_sex b1_cons ///
		b2_rcsa1 b2_rcsa2 b2_rcsa3 b2_sex b2_cons ///
		b3_rcsa1 b3_rcsa2 b3_rcsa3 b3_sex b3_cons ///
		b4_rcsa1 b4_rcsa2 b4_rcsa3 b4_sex b4_cons, mean(b0) cov(VVV0) n(1) clear
	list
	local cnames:  colfullnames b0
	local rnames:  rowfullnames b0
	di  "`cnames'"
	di  "`rnames'"
	mkmat    b1_rcsa1 b1_rcsa2 b1_rcsa3 b1_sex b1_cons ///
		b2_rcsa1 b2_rcsa2 b2_rcsa3 b2_sex b2_cons ///
		b3_rcsa1 b3_rcsa2 b3_rcsa3 b3_sex b3_cons ///
		b4_rcsa1 b4_rcsa2 b4_rcsa3 b4_sex b4_cons, matrix(b0_tmp)
	matrix colnames b0_tmp = `cnames'
	matrix rownames b0_tmp = `rnames'
	erepost b = b0_tmp V=VVV0, noesample 

	restore
	gen tmpdep = dep5
	replace dep5 = 0
	predict p01_`i' p02_`i' p03_`i' p04_`i'
	replace dep5 = tmpdep
	drop tmpdep

	//Weights for the most deprived by drawing the model parameters from a multivariate normal distribution
	preserve
	estimates restore ph1
	matrix b1 = e(b)
	matrix VVV1= e(V)    
	drawnorm b1_rcsa1 b1_rcsa2 b1_rcsa3 b1_sex b1_cons ///
		b2_rcsa1 b2_rcsa2 b2_rcsa3 b2_sex b2_cons ///
		b3_rcsa1 b3_rcsa2 b3_rcsa3 b3_sex b3_cons ///
		b4_rcsa1 b4_rcsa2 b4_rcsa3 b4_sex b4_cons, mean(b1) cov(VVV1) n(1) clear
	list
	local cnames:  colfullnames b1
	local rnames:  rowfullnames b1
	di  "`cnames'"
	di  "`rnames'"
	mkmat    b1_rcsa1 b1_rcsa2 b1_rcsa3 b1_sex b1_cons ///
		b2_rcsa1 b2_rcsa2 b2_rcsa3 b2_sex b2_cons ///
		b3_rcsa1 b3_rcsa2 b3_rcsa3 b3_sex b3_cons ///
		b4_rcsa1 b4_rcsa2 b4_rcsa3 b4_sex b4_cons, matrix(b1_tmp)
	matrix colnames b1_tmp = `cnames'
	matrix rownames b1_tmp = `rnames'
	erepost b = b1_tmp V=VVV1, noesample 

	restore
	capture drop tmpdep
	gen tmpdep = dep5
	replace dep5 = 1
	predict p11_`i' p12_`i' p13_`i' p14_`i'
	replace dep5 = tmpdep
	drop tmpdep


	//Same as before for the survival model
	preserve
	estimates restore surv
	matrix bsurv = e(b)
	matrix VVVsurv= e(V)    
	drawnorm b_dep5  b_rcsa1 b_rcsa2 b_rcsa3 b_sex b_stage2 b_stage3 b_stage4 b_stage2dep5 b_stage3dep5 b_stage4dep5 ///
		b_rcs1 b_rcs2 b_rcs3 b_rcs4 b_rcs5 b_rcs_rcsa11   b_rcs_rcsa12   b_rcs_rcsa13   b_rcs_rcsa21   b_rcs_rcsa22   b_rcs_rcsa23   b_rcs_rcsa31   b_rcs_rcsa32  b_rcs_rcsa33 ///
		b_rcs_dep51  b_rcs_dep52  b_rcs_dep53 b_rcs_stage21 b_rcs_stage22  b_rcs_stage23  b_rcs_stage31  b_rcs_stage32  b_rcs_stage33  b_rcs_stage41  b_rcs_stage42  b_rcs_stage43 ///
		b_cons  b_d_rcs1  b_d_rcs2   b_d_rcs3   b_d_rcs4   b_d_rcs5  ///
		b_d_rcs_rcsa11  b_d_rcs_rcsa12  b_d_rcs_rcsa13  b_d_rcs_rcsa21  b_d_rcs_rcsa22    b_d_rcs_rcsa23  b_d_rcs_rcsa31  b_d_rcs_rcsa32  b_d_rcs_rcsa33 ///
		b_d_rcs_dep51  b_d_rcs_dep52  b_d_rcs_dep53  ///
		b_d_rcs_stage21  b_d_rcs_stage22  b_d_rcs_stage23  b_d_rcs_stage31  b_d_rcs_stage32 b_d_rcs_stage33  b_d_rcs_stage41  b_d_rcs_stage42  b_d_rcs_stage43, mean(bsurv) cov(VVVsurv) n(1) clear
	list
	local cnames:  colfullnames bsurv
	local rnames:  rowfullnames bsurv
	di  "`cnames'"
	di  "`rnames'"
	mkmat    b_dep5  b_rcsa1 b_rcsa2 b_rcsa3 b_sex b_stage2 b_stage3 b_stage4 b_stage2dep5 b_stage3dep5 b_stage4dep5 ///
		b_rcs1 b_rcs2 b_rcs3 b_rcs4 b_rcs5 b_rcs_rcsa11   b_rcs_rcsa12   b_rcs_rcsa13   b_rcs_rcsa21   b_rcs_rcsa22   b_rcs_rcsa23   b_rcs_rcsa31   b_rcs_rcsa32  b_rcs_rcsa33 ///
		b_rcs_dep51  b_rcs_dep52  b_rcs_dep53 b_rcs_stage21 b_rcs_stage22  b_rcs_stage23  b_rcs_stage31  b_rcs_stage32  b_rcs_stage33  b_rcs_stage41  b_rcs_stage42  b_rcs_stage43 ///
		b_cons  b_d_rcs1  b_d_rcs2   b_d_rcs3   b_d_rcs4   b_d_rcs5  ///
		b_d_rcs_rcsa11  b_d_rcs_rcsa12  b_d_rcs_rcsa13  b_d_rcs_rcsa21  b_d_rcs_rcsa22    b_d_rcs_rcsa23  b_d_rcs_rcsa31  b_d_rcs_rcsa32  b_d_rcs_rcsa33 ///
		b_d_rcs_dep51  b_d_rcs_dep52  b_d_rcs_dep53  ///
		b_d_rcs_stage21  b_d_rcs_stage22  b_d_rcs_stage23  b_d_rcs_stage31  b_d_rcs_stage32 b_d_rcs_stage33  b_d_rcs_stage41  b_d_rcs_stage42  b_d_rcs_stage43, matrix(bsurv_tmp)
	matrix colnames bsurv_tmp = `cnames'
	matrix rownames bsurv_tmp = `rnames'
	erepost b = bsurv_tmp V=VVVsurv, noesample 

	restore


	//Obtain predictions for i bootstrap sample

	//Total difference in all-cause probabilities of death. Need to incorporate the expected mortality using option expsurv
	capture drop _at*
	standsurv, timevar(tt) failure  ///
		verbose ///
		at1(dep5 1 stage2 0 stage3 0 stage4 0 stage2dep5 0 stage3dep5 0 stage4dep5 0, atindweights(p11_`i')) ///
		at2(dep5 1 stage2 1 stage3 0 stage4 0 stage2dep5 1 stage3dep5 0 stage4dep5 0, atindweights(p12_`i')) ///
		at3(dep5 1 stage2 0 stage3 1 stage4 0 stage2dep5 0 stage3dep5 1 stage4dep5 0, atindweights(p13_`i')) ///
		at4(dep5 1 stage2 0 stage3 0 stage4 1 stage2dep5 0 stage3dep5 0 stage4dep5 1, atindweights(p14_`i')) ///
		at5(dep5 0 stage2 0 stage3 0 stage4 0 stage2dep5 0 stage3dep5 0 stage4dep5 0, atindweights(p01_`i')) ///
		at6(dep5 0 stage2 1 stage3 0 stage4 0 stage2dep5 0 stage3dep5 0 stage4dep5 0, atindweights(p02_`i')) ///
		at7(dep5 0 stage2 0 stage3 1 stage4 0 stage2dep5 0 stage3dep5 0 stage4dep5 0, atindweights(p03_`i')) ///
		at8(dep5 0 stage2 0 stage3 0 stage4 1 stage2dep5 0 stage3dep5 0 stage4dep5 0, atindweights(p04_`i')) ///
		lincom(1 1 1 1 -1 -1 -1 -1) lincomvar(tce_`i')  ///
		expsurv(using(popmort.dta)     ///
			datediag(datediag)               ///
			agediag(agediag)           ///
			pmrate(rate)			   ///
			pmage(_age)				   ///
			pmyear(_year)               ///
			pmother(dep sex)		   ///
			at1(.)				    ///
			at2(.)                  ///
			at3(.)				    ///
			at4(.)                  ///
			at5(.)				    ///
			at6(.)                  ///
			at7(.)				    ///
			at8(.)) 
				
	//Store estimates
	global tcelist $tcelist tce_`i'


	// NDE
	capture drop _at*
	standsurv, failure timevar(tt)   ///
		verbose ///
		at1(dep5 1 stage2 0 stage3 0 stage4 0 stage2dep5 0 stage3dep5 0 stage4dep5 0, atindweights(p01_`i')) ///
		at2(dep5 1 stage2 1 stage3 0 stage4 0 stage2dep5 1 stage3dep5 0 stage4dep5 0, atindweights(p02_`i')) ///
		at3(dep5 1 stage2 0 stage3 1 stage4 0 stage2dep5 0 stage3dep5 1 stage4dep5 0, atindweights(p03_`i')) ///
		at4(dep5 1 stage2 0 stage3 0 stage4 1 stage2dep5 0 stage3dep5 0 stage4dep5 1, atindweights(p04_`i')) ///
		at5(dep5 0 stage2 0 stage3 0 stage4 0 stage2dep5 0 stage3dep5 0 stage4dep5 0, atindweights(p01_`i')) ///
		at6(dep5 0 stage2 1 stage3 0 stage4 0 stage2dep5 0 stage3dep5 0 stage4dep5 0, atindweights(p02_`i')) ///
		at7(dep5 0 stage2 0 stage3 1 stage4 0 stage2dep5 0 stage3dep5 0 stage4dep5 0, atindweights(p03_`i')) ///
		at8(dep5 0 stage2 0 stage3 0 stage4 1 stage2dep5 0 stage3dep5 0 stage4dep5 0, atindweights(p04_`i')) ///
		lincom(1 1 1 1 -1 -1 -1 -1) lincomvar(tde_`i') ///
		expsurv(using(popmort.dta)     ///
			datediag(datediag)               ///
			agediag(agediag)           ///
			pmrate(rate)			   ///
			pmage(_age)				   ///
			pmyear(_year)               ///
			pmother(dep sex)		   ///
			at1(.)				    ///
			at2(.)                  ///
			at3(.)				    ///
			at4(.)                  ///
			at5(.)				    ///
			at6(.)                  ///
			at7(.)				    ///
			at8(.)) 
			
	//Store estimates
	global tdelist $tdelist tde_`i'		


	// NIE
	capture drop _at*
	standsurv, failure timevar(tt)   ///
		verbose ///
		at1(dep5 1 stage2 0 stage3 0 stage4 0 stage2dep5 0 stage3dep5 0 stage4dep5 0, atindweights(p11_`i')) ///
		at2(dep5 1 stage2 1 stage3 0 stage4 0 stage2dep5 1 stage3dep5 0 stage4dep5 0, atindweights(p12_`i')) ///
		at3(dep5 1 stage2 0 stage3 1 stage4 0 stage2dep5 0 stage3dep5 1 stage4dep5 0, atindweights(p13_`i')) ///
		at4(dep5 1 stage2 0 stage3 0 stage4 1 stage2dep5 0 stage3dep5 0 stage4dep5 1, atindweights(p14_`i')) ///
		at5(dep5 1 stage2 0 stage3 0 stage4 0 stage2dep5 0 stage3dep5 0 stage4dep5 0, atindweights(p01_`i')) ///
		at6(dep5 1 stage2 1 stage3 0 stage4 0 stage2dep5 1 stage3dep5 0 stage4dep5 0, atindweights(p02_`i')) ///
		at7(dep5 1 stage2 0 stage3 1 stage4 0 stage2dep5 0 stage3dep5 1 stage4dep5 0, atindweights(p03_`i')) ///
		at8(dep5 1 stage2 0 stage3 0 stage4 1 stage2dep5 0 stage3dep5 0 stage4dep5 1, atindweights(p04_`i')) ///
		lincom(1 1 1 1 -1 -1 -1 -1) lincomvar(tie_`i')  ///
		expsurv(using(popmort.dta)     ///
			datediag(datediag)               ///
			agediag(agediag)           ///
			pmrate(rate)			   ///
			pmage(_age)				   ///
			pmyear(_year)               ///
			pmother(dep sex)		   ///
			at1(.)				    ///
			at2(.)                  ///
			at3(.)				    ///
			at4(.)                  ///
			at5(.)				    ///
			at6(.)                  ///
			at7(.)				    ///
			at8(.)) 
	//Store estimates
	global tielist $tielist tie_`i'

	capture drop _at*

	drop p11_`i' p12_`i' p13_`i' p14_`i' p01_`i' p02_`i' p03_`i' p04_`i'
}


*****Step 6. Calculate 95% confidence intervals either by taking the 2.5% and 97.5% quantiles of the estimates across the bootstrapped samples or by using the standard deviation of the estimates obtained from the bootstrap samples.

//Here using the standard deviation
//For the total difference
egen tce_all_sd=rowsd($tcelist)
gen tce_all_lci= tce_PE - invnormal(1-(1-c(level)/100)/2) * tce_all_sd
gen tce_all_uci= tce_PE + invnormal(1-(1-c(level)/100)/2) * tce_all_sd
//For the NDE
egen tde_all_sd=rowsd($tdelist)
gen tde_all_lci= tde_PE - invnormal(1-(1-c(level)/100)/2) * tde_all_sd
gen tde_all_uci= tde_PE + invnormal(1-(1-c(level)/100)/2) * tde_all_sd
//For the NIE
egen tie_all_sd=rowsd($tielist)
gen tie_all_lci= tie_PE - invnormal(1-(1-c(level)/100)/2) * tie_all_sd
gen tie_all_uci= tie_PE + invnormal(1-(1-c(level)/100)/2) * tie_all_sd


//Generate proportion mediated
gen prop=tie_PE/tce_PE
//Estimates at 3-years since diagnosis
sum tie_PE tde_PE tce_PE prop if tt==3

//Figure 3
replace tce_PE=0 if tt==0
replace tce_all_lci=0 if tt==0
replace tce_all_uci=0 if tt==0
replace tde_PE=0 if tt==0
replace tie_PE=0 if tt==0
//Panel A
twoway	(rarea tce_all_lci tce_all_uci tt, color(black%20)) ///
	(line tce_PE tt, color(black)), ///
	xtitle("Years since diagnosis", size(medlarge)) ///
	ytitle("Difference in all-cause probabilities of death", size(medlarge)) ///
	legend(off)  graphregion(color(white)) ///
	name(tce_ci_ac, replace) ///
	ylabel(0.00(0.02)0.08, angle(h) format(%3.2f))	///
	plotregion(margin(b=0 r=0 l=0)) ///
	title("A)", pos(11) ring(17) span color(black) size(medium)) 
//Panel B
twoway	(line tce_PE tt, color(black)) ///
	(line tde_PE tt, color(black) lpattern(dash)) ///
	(line tie_PE tt, color(black) lpattern(longdash_dot)), ///
	xtitle("Years since diagnosis", size(medlarge)) ///
	ytitle("Difference in all-cause probabilities of death", size(medlarge)) ///
	legend(order(1 "Total" 2 "Natural direct effect" 3 "Natural indirect effect") rows(3) ring(0) pos(1) size(medium) ///
	region(lcolor(white)) symxsize(*0.7)  colgap(2.5) rowgap(0.2))  ///
	graphregion(color(white)) ///
	name(tce_part_ac, replace)	///
	ylabel(0.00(0.02)0.08, angle(h) format(%3.2f) )	///
	plotregion(margin(b=0 r=0 l=0)) ///
	title("B)", pos(11) ring(17) span color(black) size(medium)) 
//Combined plot
graph combine tce_ci_ac tce_part_ac, graphregion(color(white))
