# Supplementary material for: Understanding disparities in cancer prognosis: An extension of mediation analysis to the relative survival framework
Source: Biom J. 2020 Dec 14;63(2):341–53. doi: 10.1002/bimj.201900355 (PMC7898837; doi:10.1002/bimj.201900355)
Supplement: Supplementary file 2 — Supporting Information [file BIMJ-63-341-s001.zip › Code_and_Data/Do/Table1.do]

//The colon cancer data of the illustrative example is only available upon request from Public Health England. In order to demonstrate how the software can be utilised to obtain the estimates of interest, we simulated data based on the colon cancer data. Given that this is a simulated dataset, the estimates are expected to differ to the ones reported in the paper.
//This do file includes the code required to obtain similar descriptives as the ones described in Table 1 of the paper, using the simulated colon cancer data.

//Load simulated colon cancer data
use colonsim.dta, clear

//Number of patients (with proportions) by sex for the least and most deprived
tab sex dep, col

//Number of patients (with proportions) by age-group for the least and most deprived
recode agediag (min/44.999=1) (45/54.999=2) (55/64.999=3) (65/74.999=4) (75/84.999=5) (85/max=6), gen(agegrp)	
tab agegrp dep, col

//Number of patients (with proportions) by stage for the least and most deprived
tab stage dep, col
