# Supplementary material for: Understanding disparities in cancer prognosis: An extension of mediation analysis to the relative survival framework
Source: Biom J. 2020 Dec 14;63(2):341–53. doi: 10.1002/bimj.201900355 (PMC7898837; doi:10.1002/bimj.201900355)
Supplement: Supplementary file 2 — Supporting Information [file BIMJ-63-341-s001.zip › Code_and_Data/README.txt]

The colon cancer data of the illustrative example is only available upon request from Public Health England.
In order to demonstrate how the software can be utilised to obtain the estimates of interest, we simulated data based on the colon cancer data (colonsim.dta). 
Given that this is a simulated dataset, the estimates are expected to differ to the ones reported in the paper.
This folder contains the simulated dataset and Stata do files required to obtain estimates similar to that of the paper using the simulated dataset.

The simulated dataset (colonsim.dta) includes the following variables:
* dep: deprivation status (1 for the least deprived group and 5 for the most deprived group)
* agediag: age at diagnosis
* stage: stage at diagnosis (ordinal variable with 1 for the least advanced stage)
* yeardiag: year of diagnosis
* sex: sex (0 for males and 1 for females)
* t: survival time
* dead: status (0 for alive, 1 for dead)
* id: patient id
* diagmonth: month of diagnosis
* datediag: date of diagnosis

A population lifetable with the expected mortality rates stratified by sex, year, age and deprivation is also required for this analysis. 
The data for producing pomort.dta is available at the Office for National Statistics web-site: https://www.ons.gov.uk/peoplepopulationandcommunity/healthandsocialcare/conditionsanddiseases/datasets/cancersurvivalsmoothedlifetables  

For the predictions, the command standsurv is required and this can be downloaded within Stata using:  net from https://www.pclambert.net/downloads/standsurv 
Commands stpm2 and rcsgen are also required and these can be installed within Stata using the following commands:
ssc install stpm2 //Fits flexible parametric survival models (so called Royston-Parmar models)
ssc install rcsgen //Generates restricted cubic splines and derivatives

This code was developed with Stata 16.1, with the following versions for the user-written commands:
standsurv *! version 0.46 2020-06-11
stpm2 *! version 1.7.4 20Apr2020
rcsgen *! version 1.5.7 25jun2015
However, command standsurv is only available from Stata 15.1 and above.

The following do files are provided:
* Table1.do: includes the Stata code required to obtain similar descriptives as the ones described in Table 1 of the paper, using the simulated colon cancer data.
* Figure2.do: includes Stata code on how to obtain standardised estimates of relative survival by years since diagnosis and stage at diagnosis for the least and most deprived groups using the simulated dataset (similar to the example in Section 4 of the paper). 
It also includes code on how to obtain Figure 2.
*Figure3.do: includes Stata code on how to obtain the natural direct (NDE) and indirect (NIE) effects in a net-survival setting (where the cancer of interest in the only possible cause of death) using the simulated dataset (similar to the example in Section 4 of the paper). 
It also includes code on how to obtain Figure 3.
* Figure4.do: includes Stata code on how to obtain the natural direct (NDE) and indirect (NIE) effects in a real-world setting (where both the cancer of interest and other causes of death are present) using the simulated dataset (similar to the example in Section 4 of the paper). 
It also includes code on how to obtain Figure 4.
* Figure5.do: includes Stata code on how to obtain the avoidable deaths under hypothetical interventions using the simulated dataset (similar to the example in Section 5 of the paper). 
It also includes code on how to obtain Figure 5.
